# Supplementary material for: Salvianolic Acid B Alleviates LPS-Induced Spleen Injury by Remodeling Redox Status and Suppressing NLRP3 Inflammasome
Source: Antioxidants (Basel). 2025 Jul 18;14(7):883. doi: 10.3390/antiox14070883 (PMC12292400; doi:10.3390/antiox14070883)
Supplement: Supplementary file 1 [file antioxidants-14-00883-s001.zip]

Archive with 1 entries (1 files):
- antioxidants-3747312-supplementary.pdf
